# Supplementary material for: Beyond Pain Management: Skin-to-Skin Contact as a Humanization Strategy in Cesarean Delivery: A Randomized Controlled Trial
Source: Healthcare (Basel). 2025 Jul 30;13(15):1866. doi: 10.3390/healthcare13151866 (PMC12346837; doi:10.3390/healthcare13151866)
Supplement: Supplementary file 1 [file healthcare-13-01866-s001.zip]

Archive with 1 entries (1 files):
- healthcare-3713720-supplementary.pdf
